# Supplementary material for: Robust prognostic value of a knowledge-based proliferation signature across large patient microarray studies spanning different cancer types
Source: Br J Cancer. 2008 Nov 4;99(11):1884–90. doi: 10.1038/sj.bjc.6604746 (PMC2600688; doi:10.1038/sj.bjc.6604746)
Supplement: Supplementary Information [file 6604746x2.xls]

## Sheet: Proliferation_signature
UnigeneID	Cell cycle phase	Weight	Symbol	Name
Hs.121025	G2	1	ZNHIT2	Zinc finger, HIT type 2
Hs.126714	G2	1	CIITA	Class II, major histocompatibility complex, transactivator
Hs.132966	G2	1	MET	Met proto-oncogene (hepatocyte growth factor receptor)
Hs.141125	G2	1	CASP3	Caspase 3, apoptosis-related cysteine peptidase
Hs.156346	G2	1	TOP2A	Topoisomerase (DNA) II alpha 170kDa
Hs.184339	G2	1	MELK	Maternal embryonic leucine zipper kinase
Hs.1973	G2	1	CCNF	Cyclin F
Hs.270845	G2	1	KIF23	Kinesin family member 23
Hs.294088	G2	1	MND1	Meiotic nuclear divisions 1 homolog (S. cerevisiae)
Hs.300701	G2	1	TUBB2B	Tubulin, beta 2B
Hs.308045	G2	1	NCAPH	Non-SMC condensin I complex, subunit H
Hs.334562	G2	1	CDC2	Cell division cycle 2, G1 to S and G2 to M
Hs.339665	G2	1	LOC653820	Similar to family with sequence similarity 72, member A
Hs.369279	G2	1	NLRP2	NLR family, pyrin domain containing 2
Hs.405925	G2	1	PSRC1	Proline/serine-rich coiled-coil 1
Hs.418533	G2	1	BUB3	BUB3 budding uninhibited by benzimidazoles 3 homolog (yeast)
Hs.433615	G2	1	TUBB2C	Tubulin, beta 2C
Hs.434250	G2	1	CKAP2L	Cytoskeleton associated protein 2-like
Hs.435570	G2	1	CDKL5	Cyclin-dependent kinase-like 5
Hs.436912	G2	1	KIFC1	Kinesin family member C1
Hs.438550	G2	1	NCAPD3	Non-SMC condensin II complex, subunit D3
Hs.446017	G2	1	WSB1	WD repeat and SOCS box-containing 1
Hs.472716	G2	1	FAM83D	Family with sequence similarity 83, member D
Hs.477879	G2	1	H2AFX	H2A histone family, member X
Hs.503749	G2	1	H2-ALPHA	Alpha-tubulin isotype H2-alpha
Hs.522632	G2	1	TIMP1	TIMP metallopeptidase inhibitor 1
Hs.524571	G2	1	CDCA8	Cell division cycle associated 8
Hs.532968	G2	1	DKFZp762E1312	Hypothetical protein DKFZp762E1312
Hs.533059	G2	1	TUBB	Tubulin, beta
Hs.535012	G2	1	LOC441052	Hypothetical gene supported by AF131741
Hs.58992	G2	1	SMC4	Structural maintenance of chromosomes 4
Hs.591697	G2	1	MAD2L1	MAD2 mitotic arrest deficient-like 1 (yeast)
Hs.603315	G2	1		Transcribed locus
Hs.613351	G2	1	KIF22	Kinesin family member 22
Hs.642598	G2	1	ZNF587	Zinc finger protein 587
Hs.656	G2	1	CDC25C	Cell division cycle 25 homolog C (S. pombe)
Hs.75318	G2	1	TUBA4A	Tubulin, alpha 1
Hs.88523	G2	1	C13orf3	Chromosome 13 open reading frame 3
Hs.89497	G2	1	LMNB1	Lamin B1
Hs.93002	G2	1	UBE2C	Ubiquitin-conjugating enzyme E2C
Hs.615092	G2 G2/M	1	NUSAP1	Nucleolar and spindle associated protein 1
Hs.62180	G2 G2/M	1	ANLN	Anillin, actin binding protein
Hs.532803	G2 G2/M	1	HN1	Hematological and neurological expressed 1
Hs.240	G2 G2/M	1	MPHOSPH1	M-phase phosphoprotein 1
Hs.444028	G2 G2/M	1	CKAP2	Cytoskeleton associated protein 2
Hs.58974	G2 G2/M	1	CCNA2	Cyclin A2
Hs.104019	G2/M	1	TACC3	Transforming, acidic coiled-coil containing protein 3
Hs.1594	G2/M	1	CENPA	Centromere protein A
Hs.178695	G2/M	1	MAPK13	Mitogen-activated protein kinase 13
Hs.183800	G2/M	1	RANGAP1	Ran GTPase activating protein 1
Hs.194698	G2/M	1	CCNB2	Cyclin B2
Hs.20575	G2/M	1	GAS2L3	Growth arrest-specific 2 like 3
Hs.226755	G2/M	1	YWHAH	Tyrosine 3-monooxygenase/tryptophan 5-monooxygenase activation protein, eta polypeptide
Hs.234545	G2/M	1	NUF2	NUF2, NDC80 kinetochore complex component, homolog (S. cerevisiae)
Hs.239	G2/M	1	FOXM1	Forkhead box M1
Hs.244580	G2/M	1	TPX2	TPX2, microtubule-associated, homolog (Xenopus laevis)
Hs.250822	G2/M	1	AURKA	Aurora kinase A
Hs.28465	G2/M	1	RP11-11C5.2	Similar to RIKEN cDNA 2410129H14
Hs.368710	G2/M	1	CCDC99	Coiled-coil domain containing 99
Hs.374378	G2/M	1	CKS1B	CDC28 protein kinase regulatory subunit 1B
Hs.386189	G2/M	1	GTSE1	G-2 and S-phase expressed 1
Hs.436187	G2/M	1	TRIP13	Thyroid hormone receptor interactor 13
Hs.469649	G2/M	1	BUB1	BUB1 budding uninhibited by benzimidazoles 1 homolog (yeast)
Hs.476306	G2/M	1	WDR51A	WD repeat domain 51A
Hs.482233	G2/M	1	DEPDC1B	DEP domain containing 1B
Hs.497741	G2/M	1	CENPF	Centromere protein F, 350/400ka (mitosin)
Hs.506652	G2/M	1	PWP1	PWP1 homolog (S. cerevisiae)
Hs.509008	G2/M	1	KIAA1333	KIAA1333
Hs.514033	G2/M	1	SPAG5	Sperm associated antigen 5
Hs.514527	G2/M	1	BIRC5	Baculoviral IAP repeat-containing 5 (survivin)
Hs.592049	G2/M	1	PLK1	Polo-like kinase 1 (Drosophila)
Hs.592116	G2/M	1	FAM64A	Family with sequence similarity 64, member A
Hs.593658	G2/M	1		Transcribed locus
Hs.631699	G2/M	1	BUB1B	BUB1 budding uninhibited by benzimidazoles 1 homolog beta (yeast)
Hs.631750	G2/M	1	PRR11	Proline rich 11
Hs.644048	G2/M	1		Transcribed locus
Hs.72550	G2/M	1	HMMR	Hyaluronan-mediated motility receptor (RHAMM)
Hs.75066	G2/M	1	TSN	Translin
Hs.77695	G2/M	1	DLG7	Discs, large homolog 7 (Drosophila)
Hs.83758	G2/M	1	CKS2	CDC28 protein kinase regulatory subunit 2
Hs.152385	S phase	1	KIAA1370	KIAA1370
Hs.165607	S phase	1	FLJ25416	Hypothetical protein FLJ25416
Hs.203965	S phase	1	PHTF2	Putative homeodomain transcription factor 2
Hs.208912	S phase	1	CENPM	Centromere protein M
Hs.226390	S phase	1	RRM2	Ribonucleotide reductase M2 polypeptide
Hs.26516	S phase	1	ASF1B	ASF1 anti-silencing function 1 homolog B (S. cerevisiae)
Hs.35086	S phase	1	USP1	Ubiquitin specific peptidase 1
Hs.368563	S phase	1	ABCC5	ATP-binding cassette, sub-family C (CFTR/MRP), member 5
Hs.403171	S phase	1	EFHC1	EF-hand domain (C-terminal) containing 1
Hs.409065	S phase	1	FEN1	Flap structure-specific endonuclease 1
Hs.434886	S phase	1	CDCA5	Cell division cycle associated 5
Hs.436341	S phase	1	DONSON	Downstream neighbor of SON
Hs.444082	S phase	1	EZH2	Enhancer of zeste homolog 2 (Drosophila)
Hs.485640	S phase	1	PRIM2A	Primase, polypeptide 2A, 58kDa
Hs.498248	S phase	1	EXO1	Exonuclease 1
Hs.513126	S phase	1	KIAA1794	KIAA1794
Hs.5199	S phase	1	UBE2T	Ubiquitin-conjugating enzyme E2T (putative)
Hs.520943	S phase	1	RFC2	Replication factor C (activator 1) 2, 40kDa
Hs.534339	S phase	1	PRIM1	Primase, polypeptide 1, 49kDa
Hs.558393	S phase	1	RRM1	Ribonucleotide reductase M1 polypeptide
Hs.567267	S phase	1	FANCA	Fanconi anemia, complementation group A
Hs.575032	S phase	1	MLF1IP	MLF1 interacting protein
Hs.591046	S phase	1	RAD51AP1	RAD51 associated protein 1
Hs.591322	S phase	1	RFC4	Replication factor C (activator 1) 4, 37kDa
Hs.592338	S phase	1	TYMS	Thymidylate synthetase
Hs.81892	S phase	1	CSNK1G1	Casein kinase 1, gamma 1
Hs.83765	S phase	1	DHFR	Dihydrofolate reductase
Hs.88663	S phase	1	CENPQ	Centromere protein Q
Hs.99480	S phase	1	ESCO2	Establishment of cohesion 1 homolog 2 (S. cerevisiae)
Hs.484950	*S phase	1	HIST1H2AC	Histone cluster 1, H2ac

## Sheet: Wound_signature
UnigeneID	Wound response	Weight	Symbol	Name
Hs.102696	activated	1	MCTS1	Malignant T cell amplified sequence 1
Hs.104650	activated	1	FLJ10292	Mago-nashi homolog 2
Hs.1063	activated	1	SNRPC	Small nuclear ribonucleoprotein polypeptide C
Hs.109059	activated	1	MRPL12	Mitochondrial ribosomal protein L12
Hs.110675	activated	1	TOMM40	Translocase of outer mitochondrial membrane 40 homolog (yeast)
Hs.111099	activated	1	ALKBH7	AlkB, alkylation repair homolog 7 (E. coli)
Hs.111632	activated	1	LSM3	LSM3 homolog, U6 small nuclear RNA associated (S. cerevisiae)
Hs.115474	activated	1	RFC3	Replication factor C (activator 1) 3, 38kDa
Hs.116092	activated	1	EPHB1	EPH receptor B1
Hs.119023	activated	1	SMC2	Structural maintenance of chromosomes 2
Hs.119192	activated	1	H2AFZ	H2A histone family, member Z
Hs.123072	activated	1	RAB3B	RAB3B, member RAS oncogene family
Hs.124299	activated	1	C8orf13	Chromosome 8 open reading frame 13
Hs.132576	activated	1	PAX9	Paired box gene 9
Hs.132966	activated	1	MET	Met proto-oncogene (hepatocyte growth factor receptor)
Hs.133397	activated	1	ITGA6	Integrin, alpha 6
Hs.133892	activated	1	TPM1	Tropomyosin 1 (alpha)
Hs.134726	activated	1	C18orf24	Chromosome 18 open reading frame 24
Hs.144304	activated	1	COQ2	Coenzyme Q2 homolog, prenyltransferase (yeast)
Hs.144407	activated	1	NUDT15	Nudix (nucleoside diphosphate linked moiety X)-type motif 15
Hs.147836	activated	1	LRRC40	Leucine rich repeat containing 40
Hs.150087	activated	1	ERLIN1	SPFH domain family, member 1
Hs.15159	activated	1	CKLF	Chemokine-like factor
Hs.15591	activated	1	COPS6	COP9 constitutive photomorphogenic homolog subunit 6 (Arabidopsis)
Hs.157401	activated	1	TPRKB	TP53RK binding protein
Hs.1600	activated	1	CCT5	Chaperonin containing TCP1, subunit 5 (epsilon)
Hs.161429	activated	1	GSTCD	Glutathione S-transferase, C-terminal domain containing
Hs.162777	activated	1	POLE2	Polymerase (DNA directed), epsilon 2 (p59 subunit)
Hs.163776	activated	1	UBE2J1	Ubiquitin-conjugating enzyme E2, J1 (UBC6 homolog, yeast)
Hs.179565	activated	1	MCM3	MCM3 minichromosome maintenance deficient 3 (S. cerevisiae)
Hs.179718	activated	1	MYBL2	V-myb myeloblastosis viral oncogene homolog (avian)-like 2
Hs.180312	activated	1	MRPS16	Mitochondrial ribosomal protein S16
Hs.180591	activated	1	NUP35	Nucleoporin 35kDa
Hs.180919	activated	1	ID2	Inhibitor of DNA binding 2, dominant negative helix-loop-helix protein
Hs.181163	activated	1	HMGN2	High-mobility group nucleosomal binding domain 2
Hs.187866	activated	1	NPTN	Neuroplastin
Hs.19192	activated	1	CDK2	Cyclin-dependent kinase 2
Hs.203691	activated	1	DCBLD2	Discoidin, CUB and LCCL domain containing 2
Hs.204773	activated	1	WDR77	WD repeat domain 77
Hs.205558	activated	1	KRR1	KRR1, small subunit (SSU) processome component, homolog (yeast)
Hs.2057	activated	1	UMPS	Uridine monophosphate synthetase (orotate phosphoribosyl transferase and orotidine-5'-decarboxylase)
Hs.208414	activated	1	SLC25A40	Solute carrier family 25, member 40
Hs.209945	activated	1	TDP1	Tyrosyl-DNA phosphodiesterase 1
Hs.21331	activated	1	ZWILCH	Zwilch, kinetochore associated, homolog (Drosophila)
Hs.224607	activated	1	SDC1	Syndecan 1
Hs.23111	activated	1	FARSLA	Phenylalanine-tRNA synthetase-like, alpha subunit
Hs.23363	activated	1	PGM2	Phosphoglucomutase 2
Hs.233952	activated	1	PSMA7	Proteasome (prosome, macropain) subunit, alpha type, 7
Hs.24529	activated	1	CHEK1	CHK1 checkpoint homolog (S. pombe)
Hs.247460	activated	1	NLN	Neurolysin (metallopeptidase M3 family)
Hs.24763	activated	1	RANBP1	RAN binding protein 1
Hs.250758	activated	1	PSMC3	Proteasome (prosome, macropain) 26S subunit, ATPase, 3
Hs.256301	activated	1	C19orf48	Chromosome 19 open reading frame 48
Hs.256639	activated	1	PPIH	Peptidylprolyl isomerase H (cyclophilin H)
Hs.25723	activated	1	FAM89B	Family with sequence similarity 89, member B
Hs.25845	activated	1	MGC42105	Hypothetical protein MGC42105
Hs.26010	activated	1	PFKP	Phosphofructokinase, platelet
Hs.262858	activated	1	PNO1	Partner of NOB1 homolog (S. cerevisiae)
Hs.268887	activated	1	STK17A	Serine/threonine kinase 17a (apoptosis-inducing)
Hs.270753	activated	1	TMEM130	Transmembrane protein 130
Hs.27222	activated	1	NOLA2	Nucleolar protein family A, member 2 (H/ACA small nucleolar RNPs)
Hs.272822	activated	1	RUVBL1	RuvB-like 1 (E. coli)
Hs.276878	activated	1	NUP93	Nucleoporin 93kDa
Hs.279669	activated	1	TUBG1	Tubulin, gamma 1
Hs.284292	activated	1	UCRC	Ubiquinol-cytochrome c reductase complex (7.2 kD)
Hs.288487	activated	1	SMS	Spermine synthase
Hs.294041	activated	1	EXOSC8	Exosome component 8
Hs.298573	activated	1	SH3BP5L	SH3-binding domain protein 5-like
Hs.300772	activated	1	TPM2	Tropomyosin 2 (beta)
Hs.301394	activated	1	DBNDD1	Dysbindin (dystrobrevin binding protein 1) domain containing 1
Hs.301613	activated	1	JTV1	JTV1 gene
Hs.302408	activated	1	RNF138	Ring finger protein 138
Hs.303025	activated	1	C11orf24	Chromosome 11 open reading frame 24
Hs.315177	activated	1	IFRD2	Interferon-related developmental regulator 2
Hs.334612	activated	1	SNRPE	Small nuclear ribonucleoprotein polypeptide E
Hs.34012	activated	1	BRCA2	Breast cancer 2, early onset
Hs.34045	activated	1	CDCA4	Cell division cycle associated 4
Hs.346868	activated	1	EBNA1BP2	EBNA1 binding protein 2
Hs.355899	activated	1	TNFRSF12A	Tumor necrosis factor receptor superfamily, member 12A
Hs.362807	activated	1		MRNA; cDNA DKFZp667P0610 (from clone DKFZp667P0610)
Hs.362817	activated	1	NUP85	Nucleoporin 85kDa
Hs.370292	activated	1	BCCIP	BRCA2 and CDKN1A interacting protein
Hs.373763	activated	1	HNRPR	Heterogeneous nuclear ribonucleoprotein R
Hs.374262	activated	1	CRSP8	Cofactor required for Sp1 transcriptional activation, subunit 8, 34kDa
Hs.374421	activated	1	CEP78	Centrosomal protein 78kDa
Hs.37616	activated	1	STRA13	Stimulated by retinoic acid 13 homolog (mouse)
Hs.380118	activated	1	RBMX	RNA binding motif protein, X-linked
Hs.385998	activated	1	WDHD1	WD repeat and HMG-box DNA binding protein 1
Hs.388255	activated	1	C16orf61	Chromosome 16 open reading frame 61
Hs.398111	activated	1	C13orf27	Chromosome 13 open reading frame 27
Hs.408061	activated	1	FABP5	Fatty acid binding protein 5 (psoriasis-associated)
Hs.408577	activated	1	DNAJC9	DnaJ (Hsp40) homolog, subfamily C, member 9
Hs.409965	activated	1	PNN	Pinin, desmosome associated protein
Hs.411641	activated	1	EIF4EBP1	Eukaryotic translation initiation factor 4E binding protein 1
Hs.411865	activated	1	IPO4	Importin 4
Hs.412311	activated	1	APITD1	Apoptosis-inducing, TAF9-like domain 1
Hs.425427	activated	1	LYAR	Hypothetical protein FLJ20425
Hs.42644	activated	1	TXNL2	Thioredoxin-like 2
Hs.4295	activated	1	PSMD12	Proteasome (prosome, macropain) 26S subunit, non-ATPase, 12
Hs.431367	activated	1	C6orf55	Chromosome 6 open reading frame 55
Hs.432453	activated	1	MAP3K8	Mitogen-activated protein kinase kinase kinase 8
Hs.432984	activated	1	SAR1B	SAR1 gene homolog B (S. cerevisiae)
Hs.433750	activated	1	EIF4G1	Eukaryotic translation initiation factor 4 gamma, 1
Hs.434102	activated	1	HMGB1	High-mobility group box 1
Hs.435326	activated	1	ACTL6A	Actin-like 6A
Hs.436617	activated	1	CCDC5	Coiled-coil domain containing 5 (spindle associated)
Hs.436618	activated	1	C12orf24	Chromosome 12 open reading frame 24
Hs.438231	activated	1	TFPI2	Tissue factor pathway inhibitor 2
Hs.438720	activated	1	MCM7	MCM7 minichromosome maintenance deficient 7 (S. cerevisiae)
Hs.439200	activated	1	KIAA0090	KIAA0090
Hs.44235	activated	1	C13orf1	Chromosome 13 open reading frame 1
Hs.444099	activated	1	AADACL1	Arylacetamide deacetylase-like 1
Hs.445898	activated	1	MYBL1	V-myb myeloblastosis viral oncogene homolog (avian)-like 1
Hs.445999	activated	1	DYNLT1	Dynein, light chain, Tctex-type 1
Hs.458360	activated	1	UCK2	Uridine-cytidine kinase 2
Hs.460124	activated	1	PHF19	PHD finger protein 19
Hs.463607	activated	1	FAM33A	Family with sequence similarity 33, member A
Hs.463797	activated	1	MRTO4	MRNA turnover 4 homolog (S. cerevisiae)
Hs.464734	activated	1	SNRPD1	Small nuclear ribonucleoprotein D1 polypeptide 16kDa
Hs.466775	activated	1	SNRPA	Small nuclear ribonucleoprotein polypeptide A
Hs.466871	activated	1	PLAUR	Plasminogen activator, urokinase receptor
Hs.471452	activated	1	FARSLB	Phenylalanine-tRNA synthetase-like, beta subunit
Hs.471873	activated	1	DTYMK	Deoxythymidylate kinase (thymidylate kinase)
Hs.472119	activated	1	MKKS	McKusick-Kaufman syndrome
Hs.472437	activated	1	MAPRE1	Microtubule-associated protein, RP/EB family, member 1
Hs.476525	activated	1	TMEM48	Transmembrane protein 48
Hs.477367	activated	1	PTPLB	Protein tyrosine phosphatase-like (proline instead of catalytic arginine), member b
Hs.477866	activated	1	PLOD2	Procollagen-lysine, 2-oxoglutarate 5-dioxygenase 2
Hs.486401	activated	1	C6orf173	Chromosome 6 open reading frame 173
Hs.492859	activated	1	UAP1	UDP-N-acteylglucosamine pyrophosphorylase 1
Hs.494691	activated	1	PFN1	Profilin 1
Hs.495851	activated	1	RPL9	Ribosomal protein L9
Hs.497220	activated	1	RGS13	Regulator of G-protein signalling 13
Hs.502659	activated	1	RHOC	Ras homolog gene family, member C
Hs.502977	activated	1	CLCF1	Cardiotrophin-like cytokine factor 1
Hs.503860	activated	1	PTS	6-pyruvoyltetrahydropterin synthase
Hs.506985	activated	1	WSB2	WD repeat and SOCS box-containing 2
Hs.507537	activated	1	NUPL1	Nucleoporin like 1
Hs.509523	activated	1	MNAT1	Menage a trois homolog 1, cyclin H assembly factor (Xenopus laevis)
Hs.511756	activated	1	RPP40	Ribonuclease P 40kDa subunit
Hs.513261	activated	1	HN1L	Hematological and neurological expressed 1-like
Hs.513379	activated	1	CENPJ	Centromere protein J
Hs.513626	activated	1	MT1A	Metallothionein 1A (functional)
Hs.515011	activated	1	SMURF2	SMAD specific E3 ubiquitin protein ligase 2
Hs.516539	activated	1	HNRPA3	Heterogeneous nuclear ribonucleoprotein A3
Hs.517145	activated	1	ENO1	Enolase 1, (alpha)
Hs.518244	activated	1	RPN1	Ribophorin I
Hs.518346	activated	1	SSR3	Signal sequence receptor, gamma (translocon-associated protein gamma)
Hs.521124	activated	1	MRPS28	Mitochondrial ribosomal protein S28
Hs.523467	activated	1	NRIP3	Nuclear receptor interacting protein 3
Hs.523739	activated	1	STX5	Syntaxin 5
Hs.524219	activated	1	TPI1	Triosephosphate isomerase 1
Hs.524498	activated	1	PA2G4	Proliferation-associated 2G4, 38kDa
Hs.524574	activated	1	NUP107	Nucleoporin 107kDa
Hs.525462	activated	1	C1orf41	Chromosome 1 open reading frame 41
Hs.527980	activated	1	DUT	DUTP pyrophosphatase
Hs.528763	activated	1	SNRPA1	Small nuclear ribonucleoprotein polypeptide A'
Hs.528821	activated	1	SPAG17	Sperm associated antigen 17
Hs.530472	activated	1	TPM3	Tropomyosin 3
Hs.531561	activated	1	EMP2	Epithelial membrane protein 2
Hs.532799	activated	1	BRIP1	BRCA1 interacting protein C-terminal helicase 1
Hs.532851	activated	1	RNASEH2A	Ribonuclease H2, subunit A
Hs.533122	activated	1	SFRS10	Splicing factor, arginine/serine-rich 10 (transformer 2 homolog, Drosophila)
Hs.534330	activated	1	MT1L	Metallothionein 1L (pseudogene)
Hs.534331	activated	1	NUDT1	Nudix (nucleoside diphosphate linked moiety X)-type motif 1
Hs.534383	activated	1	COX17	COX17 cytochrome c oxidase assembly homolog (S. cerevisiae)
Hs.538286	activated	1	LMNB2	Lamin B2
Hs.545599	activated	1		CDNA clone IMAGE:4812570
Hs.55028	activated	1	CENPN	Centromere protein N
Hs.554431	activated	1		Transcribed locus
Hs.556673	activated	1	ANKRD32	Ankyrin repeat domain 32
Hs.563223	activated	1		Transcribed locus
Hs.564065	activated	1	LOC283507	Hypothetical protein LOC283507
Hs.567410	activated	1	PSMD14	Proteasome (prosome, macropain) 26S subunit, non-ATPase, 14
Hs.567617	activated	1	C3orf26	Chromosome 3 open reading frame 26
Hs.569690	activated	1	COTL1	Coactosin-like 1 (Dictyostelium)
Hs.571528	activated	1	HAS2	Hyaluronan synthase 2
Hs.575032	activated	1	MLF1IP	MLF1 interacting protein
Hs.58414	activated	1	FLNC	Filamin C, gamma (actin binding protein 280)
Hs.584801	activated	1	LOC124512	Hypothetical protein LOC124512
Hs.584908	activated	1	MRPL37	Mitochondrial ribosomal protein L37
Hs.585071	activated	1	HYLS1	Hydrolethalus syndrome 1
Hs.590956	activated	1	TIMM50	Translocase of inner mitochondrial membrane 50 homolog (S. cerevisiae)
Hs.591031	activated	1		Transcribed locus
Hs.591185	activated	1	PITPNC1	Phosphatidylinositol transfer protein, cytoplasmic 1
Hs.591229	activated	1	DLEU1	Deleted in lymphocytic leukemia, 1
Hs.591232	activated	1		Full-length cDNA clone CS0DE014YC17 of Placenta of Homo sapiens (human)
Hs.591412	activated	1	DCLRE1B	DNA cross-link repair 1B (PSO2 homolog, S. cerevisiae)
Hs.591506	activated	1	MYCBP	C-myc binding protein
Hs.591731	activated	1	HNRPAB	Heterogeneous nuclear ribonucleoprotein A/B
Hs.591742	activated	1	IL7R	Interleukin 7 receptor
Hs.591810	activated	1	GPLD1	Glycosylphosphatidylinositol specific phospholipase D1
Hs.593575	activated	1		CDNA FLJ13620 fis, clone PLACE1010947
Hs.604902	activated	1		Transcribed locus, strongly similar to XP_001070843.1 similar to Serine/threonine-protein kinase PLK4 (Polo-like kinase 4) (PLK-4) (Serine/threonine-protein kinase Sak) (Serine/threonine-protein kinase 18) [Rattus norvegicus]
Hs.62192	activated	1	F3	Coagulation factor III (thromboplastin, tissue factor)
Hs.626637	activated	1	LOXL2	Lysyl oxidase-like 2
Hs.631818	activated	1	EEF1E1	Eukaryotic translation elongation factor 1 epsilon 1
Hs.631960	activated	1	HSPC111	Hypothetical protein HSPC111
Hs.632099	activated	1	TAGLN	Transgelin
Hs.632112	activated	1	LOC728641	Similar to Fatty acid-binding protein, epidermal (E-FABP) (Psoriasis-associated fatty acid-binding protein homolog) (PA-FABP)
Hs.632223	activated	1	POLR3K	Polymerase (RNA) III (DNA directed) polypeptide K, 12.3 kDa
Hs.632282	activated	1	SLC25A5	Solute carrier family 25 (mitochondrial carrier; adenine nucleotide translocator), member 5
Hs.632296	activated	1	PDAP1	PDGFA associated protein 1
Hs.632340	activated	1	MTHFD1	Methylenetetrahydrofolate dehydrogenase (NADP+ dependent) 1, methenyltetrahydrofolate cyclohydrolase, formyltetrahydrofolate synthetase
Hs.632717	activated	1	MYL6	Myosin, light chain 6, alkali, smooth muscle and non-muscle
Hs.637894	activated	1		Transcribed locus
Hs.642633	activated	1	ADCY3	Adenylate cyclase 3
Hs.642735	activated	1	VIL2	Villin 2 (ezrin)
Hs.643357	activated	1	ADAMTS1	ADAM metallopeptidase with thrombospondin type 1 motif, 1
Hs.643480	activated	1	WDR54	WD repeat domain 54
Hs.709	activated	1	DCK	Deoxycytidine kinase
Hs.73133	activated	1	MT3	Metallothionein 3 (growth inhibitory factor (neurotrophic))
Hs.73797	activated	1	NCLN	Nicalin homolog (zebrafish)
Hs.75231	activated	1	SLC16A1	Solute carrier family 16, member 1 (monocarboxylic acid transporter 1)
Hs.75318	activated	1	TUBA4A	Tubulin, alpha 1
Hs.75724	activated	1	COPB2	Coatomer protein complex, subunit beta 2 (beta prime)
Hs.76244	activated	1	SRM	Spermidine synthase
Hs.76884	activated	1	ID3	Inhibitor of DNA binding 3, dominant negative helix-loop-helix protein
Hs.77254	activated	1	CBX1	Chromobox homolog 1 (HP1 beta homolog Drosophila )
Hs.78619	activated	1	GGH	Gamma-glutamyl hydrolase (conjugase, folylpolygammaglutamyl hydrolase)
Hs.83381	activated	1	GNG11	Guanine nucleotide binding protein (G protein), gamma 11
Hs.83753	activated	1	SNRPB	Small nuclear ribonucleoprotein polypeptides B and B1
Hs.83765	activated	1	DHFR	Dihydrofolate reductase
Hs.87752	activated	1	MSN	Moesin
Hs.91579	activated	1	IMP4	IMP4, U3 small nucleolar ribonucleoprotein, homolog (yeast)
Hs.93659	activated	1	PDIA4	Protein disulfide isomerase family A, member 4
Hs.102788	quiescent	-1	MAN1A1	Mannosidase, alpha, class 1A, member 1
Hs.104839	quiescent	-1	TIMP2	TIMP metallopeptidase inhibitor 2
Hs.106070	quiescent	-1	CDKN1C	Cyclin-dependent kinase inhibitor 1C (p57, Kip2)
Hs.11169	quiescent	-1	ERRFI1	ERBB receptor feedback inhibitor 1
Hs.111903	quiescent	-1	FCGRT	Fc fragment of IgG, receptor, transporter, alpha
Hs.11590	quiescent	-1	CTSF	Cathepsin F
Hs.116448	quiescent	-1	GLS	Glutaminase
Hs.118722	quiescent	-1	FUT8	Fucosyltransferase 8 (alpha (1,6) fucosyltransferase)
Hs.124490	quiescent	-1	ACIN1	Apoptotic chromatin condensation inducer 1
Hs.124696	quiescent	-1	BDH2	3-hydroxybutyrate dehydrogenase, type 2
Hs.126706	quiescent	-1	PHACS	1-aminocyclopropane-1-carboxylate synthase
Hs.127445	quiescent	-1	LIPA	Lipase A, lysosomal acid, cholesterol esterase (Wolman disease)
Hs.128199	quiescent	-1	SEP11	Septin 11
Hs.131887	quiescent	-1	DNAJA5	DnaJ homology subfamily A member 5
Hs.134859	quiescent	-1	MAF	V-maf musculoaponeurotic fibrosarcoma oncogene homolog (avian)
Hs.137674	quiescent	-1	TRPA1	Transient receptor potential cation channel, subfamily A, member 1
Hs.144130	quiescent	-1	SLC25A36	Solute carrier family 25, member 36
Hs.14468	quiescent	-1	PPAN	Peter pan homolog (Drosophila)
Hs.14478	quiescent	-1	TMEM11	Transmembrane protein 11
Hs.156178	quiescent	-1	PGCP	Plasma glutamate carboxypeptidase
Hs.156527	quiescent	-1		Transcribed locus
Hs.156667	quiescent	-1	CALCOCO1	Calcium binding and coiled-coil domain 1
Hs.162757	quiescent	-1	LRP1	Low density lipoprotein-related protein 1 (alpha-2-macroglobulin receptor)
Hs.167017	quiescent	-1	GABBR1	Gamma-aminobutyric acid (GABA) B receptor, 1
Hs.170999	quiescent	-1	LBA1	Lupus brain antigen 1
Hs.171825	quiescent	-1	BHLHB2	Basic helix-loop-helix domain containing, class B, 2
Hs.173381	quiescent	-1	DPYSL2	Dihydropyrimidinase-like 2
Hs.173656	quiescent	-1	RAB11FIP2	RAB11 family interacting protein 2 (class I)
Hs.173894	quiescent	-1		Transcribed locus
Hs.17466	quiescent	-1	RARRES3	Retinoic acid receptor responder (tazarotene induced) 3
Hs.178400	quiescent	-1		Transcribed locus
Hs.187667	quiescent	-1	CTNS	Cystinosis, nephropathic
Hs.189652	quiescent	-1	FLJ21986	Hypothetical protein FLJ21986
Hs.191320	quiescent	-1	HGSNAT	Heparan-alpha-glucosaminide N-acetyltransferase
Hs.192316	quiescent	-1	CDC2L2	Cell division cycle 2-like 2 (PITSLRE proteins)
Hs.193043	quiescent	-1	CLCN6	Chloride channel 6
Hs.195642	quiescent	-1	RNF213	Chromosome 17 open reading frame 27
Hs.19718	quiescent	-1	PTPRU	Protein tyrosine phosphatase, receptor type, U
Hs.197644	quiescent	-1	HECA	Headcase homolog (Drosophila)
Hs.200227	quiescent	-1	FYCO1	FYVE and coiled-coil domain containing 1
Hs.200938	quiescent	-1	LOC492311	Similar to bovine IgA regulatory protein
Hs.205952	quiescent	-1		Full-length cDNA clone CS0DE011YO20 of Placenta of Homo sapiens (human)
Hs.207157	quiescent	-1	ANKDD1A	Ankyrin repeat and death domain containing 1A
Hs.207459	quiescent	-1	ST6GAL1	ST6 beta-galactosamide alpha-2,6-sialyltranferase 1
Hs.207603	quiescent	-1	CBLN3	Cerebellin 3 precursor
Hs.213289	quiescent	-1	LDLR	Low density lipoprotein receptor (familial hypercholesterolemia)
Hs.213470	quiescent	-1	PSMB7	Proteasome (prosome, macropain) subunit, beta type, 7
Hs.221941	quiescent	-1	CYBRD1	Cytochrome b reductase 1
Hs.224012	quiescent	-1		Transcribed locus
Hs.22634	quiescent	-1	ETV1	Ets variant gene 1
Hs.232021	quiescent	-1	REV3L	REV3-like, catalytic subunit of DNA polymerase zeta (yeast)
Hs.232543	quiescent	-1	PDCD4	Programmed cell death 4 (neoplastic transformation inhibitor)
Hs.237642	quiescent	-1	CYP4V2	Cytochrome P450, family 4, subfamily V, polypeptide 2
Hs.238303	quiescent	-1	C10orf33	Chromosome 10 open reading frame 33
Hs.252457	quiescent	-1	MVD	Mevalonate (diphospho) decarboxylase
Hs.256667	quiescent	-1	PDK2	Pyruvate dehydrogenase kinase, isozyme 2
Hs.257008	quiescent	-1	PLD3	Phospholipase D family, member 3
Hs.262857	quiescent	-1	KIAA0367	KIAA0367
Hs.26670	quiescent	-1	MGC17330	HGFL gene
Hs.267120	quiescent	-1	RNF146	Ring finger protein 146
Hs.271955	quiescent	-1	TNFAIP8	Tumor necrosis factor, alpha-induced protein 8
Hs.272251	quiescent	-1	KLHL5	Kelch-like 5 (Drosophila)
Hs.274136	quiescent	-1	BRF2	BRF2, subunit of RNA polymerase III transcription initiation factor, BRF1-like
Hs.279837	quiescent	-1	GSTM2	Glutathione S-transferase M2 (muscle)
Hs.283652	quiescent	-1	IDI1	Isopentenyl-diphosphate delta isomerase 1
Hs.283749	quiescent	-1	RNASE4	Ribonuclease, RNase A family, 4
Hs.285666	quiescent	-1	SH3PXD2B	SH3 and PX domains 2B
Hs.288348	quiescent	-1	KIAA1305	KIAA1305
Hs.28872	quiescent	-1	KIAA1946	KIAA1946
Hs.288771	quiescent	-1	LETMD1	LETM1 domain containing 1
Hs.29106	quiescent	-1	DUSP22	Dual specificity phosphatase 22
Hs.302742	quiescent	-1	MRPS6	Mitochondrial ribosomal protein S6
Hs.304682	quiescent	-1	CST3	Cystatin C (amyloid angiopathy and cerebral hemorrhage)
Hs.308480	quiescent	-1	PCMTD1	Protein-L-isoaspartate (D-aspartate) O-methyltransferase domain containing 1
Hs.314327	quiescent	-1	MEF2D	MADS box transcription enhancer factor 2, polypeptide D (myocyte enhancer factor 2D)
Hs.335918	quiescent	-1	FDPS	Farnesyl diphosphate synthase (farnesyl pyrophosphate synthetase, dimethylallyltranstransferase, geranyltranstransferase)
Hs.350702	quiescent	-1	ISCU	Iron-sulfur cluster scaffold homolog (E. coli)
Hs.35125	quiescent	-1	FLJ10357	Hypothetical protein FLJ10357
Hs.354056	quiescent	-1	POR	P450 (cytochrome) oxidoreductase
Hs.357004	quiescent	-1	OLFML2A	Olfactomedin-like 2A
Hs.361463	quiescent	-1	F10	Coagulation factor X
Hs.363138	quiescent	-1	SLC27A1	Solute carrier family 27 (fatty acid transporter), member 1
Hs.370771	quiescent	-1	CDKN1A	Cyclin-dependent kinase inhibitor 1A (p21, Cip1)
Hs.371609	quiescent	-1		CDNA clone IMAGE:5261213
Hs.373498	quiescent	-1	SLC22A17	Solute carrier family 22 (organic cation transporter), member 17
Hs.3745	quiescent	-1	MFGE8	Milk fat globule-EGF factor 8 protein
Hs.37916	quiescent	-1	DPP7	Dipeptidyl-peptidase 7
Hs.384598	quiescent	-1	SERPING1	Serpin peptidase inhibitor, clade G (C1 inhibitor), member 1, (angioedema, hereditary)
Hs.397729	quiescent	-1	HMGCS1	3-hydroxy-3-methylglutaryl-Coenzyme A synthase 1 (soluble)
Hs.40582	quiescent	-1	CDC14B	CDC14 cell division cycle 14 homolog B (S. cerevisiae)
Hs.406475	quiescent	-1	LUM	Lumican
Hs.407709	quiescent	-1	KLHL24	Kelch-like 24 (Drosophila)
Hs.408142	quiescent	-1	KIAA1109	KIAA1109
Hs.408730	quiescent	-1	CNTNAP1	Contactin associated protein 1
Hs.410477	quiescent	-1	PLA2R1	Phospholipase A2 receptor 1, 180kDa
Hs.420796	quiescent	-1	ABHD14B	Abhydrolase domain containing 14B
Hs.424126	quiescent	-1	SERF2	Small EDRK-rich factor 2
Hs.430849	quiescent	-1	OSBPL8	Oxysterol binding protein-like 8
Hs.432755	quiescent	-1	SNAG1	Sorting nexin associated golgi protein 1
Hs.433764	quiescent	-1	ZBTB17	Zinc finger and BTB domain containing 17
Hs.434900	quiescent	-1	PDZRN3	PDZ domain containing RING finger 3
Hs.436410	quiescent	-1	TBRG1	Transforming growth factor beta regulator 1
Hs.438782	quiescent	-1	HDAC5	Histone deacetylase 5
Hs.44102	quiescent	-1		Transcribed locus, strongly similar to XP_948436.1 hypothetical protein XP_948436 [Homo sapiens]
Hs.443650	quiescent	-1	JARID1B	Jumonji, AT rich interactive domain 1B
Hs.444986	quiescent	-1	USP44	Ubiquitin specific peptidase 44
Hs.446017	quiescent	-1	WSB1	WD repeat and SOCS box-containing 1
Hs.448972	quiescent	-1	LRIG2	Leucine-rich repeats and immunoglobulin-like domains 2
Hs.454418	quiescent	-1	LDB1	LIM domain binding 1
Hs.458355	quiescent	-1	C1S	Complement component 1, s subcomponent
Hs.463074	quiescent	-1	ATP6V0A1	ATPase, H+ transporting, lysosomal V0 subunit a1
Hs.463964	quiescent	-1	WIPI1	WD repeat domain, phosphoinositide interacting 1
Hs.464585	quiescent	-1	ANKRD12	Ankyrin repeat domain 12
Hs.467020	quiescent	-1	BBC3	BCL2 binding component 3
Hs.467097	quiescent	-1	SNRP70	Small nuclear ribonucleoprotein 70kDa polypeptide (RNP antigen)
Hs.467210	quiescent	-1	ZNF83	Zinc finger protein 83
Hs.467740	quiescent	-1	LPIN1	Lipin 1
Hs.46850	quiescent	-1	GNPTAB	N-acetylglucosamine-1-phosphate transferase, alpha and beta subunits
Hs.469543	quiescent	-1	SESN2	Sestrin 2
Hs.471461	quiescent	-1	ACSL3	Acyl-CoA synthetase long-chain family member 3
Hs.472831	quiescent	-1	PKIG	Protein kinase (cAMP-dependent, catalytic) inhibitor gamma
Hs.476209	quiescent	-1	PLXNB1	Plexin B1
Hs.476319	quiescent	-1	ECHDC2	Enoyl Coenzyme A hydratase domain containing 2
Hs.476402	quiescent	-1	ARHGEF3	Rho guanine nucleotide exchange factor (GEF) 3
Hs.478588	quiescent	-1	BCL6	B-cell CLL/lymphoma 6 (zinc finger protein 51)
Hs.479693	quiescent	-1	SFRS11	Splicing factor, arginine/serine-rich 11
Hs.479754	quiescent	-1	KIT	V-kit Hardy-Zuckerman 4 feline sarcoma viral oncogene homolog
Hs.481980	quiescent	-1	DAB2	Disabled homolog 2, mitogen-responsive phosphoprotein (Drosophila)
Hs.484195	quiescent	-1	LOC153222	Adult retina protein
Hs.484551	quiescent	-1	CPM	Carboxypeptidase M
Hs.487046	quiescent	-1	SOD2	Superoxide dismutase 2, mitochondrial
Hs.488189	quiescent	-1	H2AFV	H2A histone family, member V
Hs.490795	quiescent	-1	FAM62B	Family with sequence similarity 62 (C2 domain containing) member B
Hs.492261	quiescent	-1	TP53INP1	Tumor protein p53 inducible nuclear protein 1
Hs.492925	quiescent	-1	HSD17B7	Hydroxysteroid (17-beta) dehydrogenase 7
Hs.496267	quiescent	-1	IGBP1	Immunoglobulin (CD79A) binding protein 1
Hs.497873	quiescent	-1	WDR26	WD repeat domain 26
Hs.499209	quiescent	-1	SVIL	Supervillin
Hs.499264	quiescent	-1	ARHGAP12	Rho GTPase activating protein 12
Hs.499441	quiescent	-1		Transcribed locus
Hs.500897	quiescent	-1	C10orf26	Chromosome 10 open reading frame 26
Hs.501012	quiescent	-1	ADD3	Adducin 3 (gamma)
Hs.501023	quiescent	-1	MXI1	MAX interactor 1
Hs.501778	quiescent	-1	TRIM22	Tripartite motif-containing 22
Hs.502458	quiescent	-1	PHF21A	PHD finger protein 21A
Hs.502745	quiescent	-1	FADS2	Fatty acid desaturase 2
Hs.503546	quiescent	-1	FADS1	Fatty acid desaturase 1
Hs.505777	quiescent	-1	DDIT3	DNA-damage-inducible transcript 3
Hs.505806	quiescent	-1	PBXIP1	Pre-B-cell leukemia transcription factor interacting protein 1
Hs.507783	quiescent	-1	RP11-50D16.3	Similar to RIKEN cDNA 8030451K01
Hs.507916	quiescent	-1	TSC22D1	TSC22 domain family, member 1
Hs.510402	quiescent	-1	CD46	CD46 molecule, complement regulatory protein
Hs.511143	quiescent	-1	ZFP106	Zinc finger protein 106 homolog (mouse)
Hs.512592	quiescent	-1	RRM2B	Ribonucleotide reductase M2 B (TP53 inducible)
Hs.512690	quiescent	-1	SFTPB	Surfactant, pulmonary-associated protein B
Hs.513463	quiescent	-1	NUPR1	Nuclear protein 1
Hs.513491	quiescent	-1	YPEL3	Yippee-like 3 (Drosophila)
Hs.515704	quiescent	-1	CCNL2	Cyclin L2
Hs.516700	quiescent	-1	CYP27A1	Cytochrome P450, family 27, subfamily A, polypeptide 1
Hs.517034	quiescent	-1	ACSS2	Acyl-CoA synthetase short-chain family member 2
Hs.517070	quiescent	-1	SLPI	Secretory leukocyte peptidase inhibitor
Hs.517717	quiescent	-1	SATB1	Special AT-rich sequence binding protein 1 (binds to nuclear matrix/scaffold-associating DNA's)
Hs.517888	quiescent	-1	CRTAP	Cartilage associated protein
Hs.519694	quiescent	-1	C5orf4	Chromosome 5 open reading frame 4
Hs.520819	quiescent	-1	INSIG1	Insulin induced gene 1
Hs.522074	quiescent	-1	TSC22D3	TSC22 domain family, member 3
Hs.522334	quiescent	-1	SVEP1	Sushi, von Willebrand factor type A, EGF and pentraxin domain containing 1
Hs.522373	quiescent	-1	GSN	Gelsolin (amyloidosis, Finnish type)
Hs.522413	quiescent	-1	DNM1	Dynamin 1
Hs.522555	quiescent	-1	APOD	Apolipoprotein D
Hs.523080	quiescent	-1	C10orf56	Chromosome 10 open reading frame 56
Hs.524250	quiescent	-1	GABARAPL1	GABA(A) receptor-associated protein like 1
Hs.525479	quiescent	-1	VASH1	Vasohibin 1
Hs.525607	quiescent	-1		Full-length cDNA clone CS0DI004YD22 of Placenta Cot 25-normalized of Homo sapiens (human)
Hs.527778	quiescent	-1	CD82	CD82 molecule
Hs.528087	quiescent	-1	ITPKB	Inositol 1,4,5-trisphosphate 3-kinase B
Hs.528631	quiescent	-1	ARSD	Arylsulfatase D
Hs.528952	quiescent	-1	TRIM25	Tripartite motif-containing 25
Hs.529285	quiescent	-1	SLC40A1	Solute carrier family 40 (iron-regulated transporter), member 1
Hs.532082	quiescent	-1	IL6ST	Interleukin 6 signal transducer (gp130, oncostatin M receptor)
Hs.533401	quiescent	-1		CDNA FLJ30541 fis, clone BRAWH2001355
Hs.535011	quiescent	-1	FLJ31033	Hypothetical protein FLJ31033
Hs.535297	quiescent	-1	ARID5B	AT rich interactive domain 5B (MRF1-like)
Hs.54673	quiescent	-1	TNFSF13	Tumor necrosis factor (ligand) superfamily, member 13
Hs.551713	quiescent	-1	MBP	Myelin basic protein
Hs.557403	quiescent	-1	IL1R1	Interleukin 1 receptor, type I
Hs.558396	quiescent	-1	SCD	Stearoyl-CoA desaturase (delta-9-desaturase)
Hs.558582	quiescent	-1	C19orf49	Chromosome 19 open reading frame 49
Hs.567498	quiescent	-1	C4orf18	Chromosome 4 open reading frame 18
Hs.568242	quiescent	-1	C1orf198	Chromosome 1 open reading frame 198
Hs.581355	quiescent	-1	EIF4E3	Eukaryotic translation initiation factor 4E family member 3
Hs.583235	quiescent	-1	MAGI2	Membrane associated guanylate kinase, WW and PDZ domain containing 2
Hs.583792	quiescent	-1	PARP14	Poly (ADP-ribose) polymerase family, member 14
Hs.584756	quiescent	-1	FABP3	Fatty acid binding protein 3, muscle and heart (mammary-derived growth inhibitor)
Hs.588682	quiescent	-1	SUMF1	Sulfatase modifying factor 1
Hs.591336	quiescent	-1	SESN1	Sestrin 1
Hs.592142	quiescent	-1	NCOA3	Nuclear receptor coactivator 3
Hs.592160	quiescent	-1	LSS	Lanosterol synthase (2,3-oxidosqualene-lanosterol cyclase)
Hs.592225	quiescent	-1	ARMCX3	Armadillo repeat containing, X-linked 3
Hs.592973	quiescent	-1	MXI1	MAX interactor 1
Hs.593740	quiescent	-1		Transcribed locus, moderately similar to NP_689672.2 protein LOC146556 [Homo sapiens]
Hs.594332	quiescent	-1		Transcribed locus
Hs.594861	quiescent	-1		CDNA FLJ13601 fis, clone PLACE1010069
Hs.595504	quiescent	-1		Transcribed locus
Hs.595988	quiescent	-1		Transcribed locus
Hs.596083	quiescent	-1		Transcribed locus
Hs.605083	quiescent	-1		Transcribed locus
Hs.612814	quiescent	-1	CCPG1	Cell cycle progression 1
Hs.615360	quiescent	-1	ZKSCAN1	Zinc finger with KRAB and SCAN domains 1
Hs.631730	quiescent	-1	C1RL	Complement component 1, r subcomponent-like
Hs.632460	quiescent	-1	SELENBP1	Selenium binding protein 1
Hs.632554	quiescent	-1	SF3B1	Splicing factor 3b, subunit 1, 155kDa
Hs.632837	quiescent	-1	CLIC2	Chloride intracellular channel 2
Hs.633061	quiescent	-1		Transcribed locus
Hs.633326	quiescent	-1		Transcribed locus
Hs.635699	quiescent	-1		Transcribed locus
Hs.642685	quiescent	-1	APP	Amyloid beta (A4) precursor protein (peptidase nexin-II, Alzheimer disease)
Hs.643488	quiescent	-1	AZI2	5-azacytidine induced 2
Hs.6651	quiescent	-1	VAMP4	Vesicle-associated membrane protein 4
Hs.69771	quiescent	-1	CFB	Complement factor B
Hs.71465	quiescent	-1	SQLE	Squalene epoxidase
Hs.7200	quiescent	-1	NEK9	NIMA (never in mitosis gene a)- related kinase 9
Hs.75335	quiescent	-1	GATM	Glycine amidinotransferase (L-arginine:glycine amidinotransferase)
Hs.75969	quiescent	-1	PNRC1	Proline-rich nuclear receptor coactivator 1
Hs.80545	quiescent	-1	RPL37	Ribosomal protein L37
Hs.90790	quiescent	-1	C17orf58	Chromosome 17 open reading frame 58
Hs.93675	quiescent	-1	C10orf10	Chromosome 10 open reading frame 10
Hs.943	quiescent	-1	IL32	Interleukin 32

## Sheet: IGS
UnigeneID	Regulation in IGS	Weight	Symbol	Name
Hs.101174	down-regulated	-1	MAPT	Microtubule-associated protein tau
Hs.108029	down-regulated	-1	SH3BGRL	SH3 domain binding glutamic acid-rich protein like
Hs.116428	down-regulated	-1	SCGN	Secretagogin, EF-hand calcium binding protein
Hs.122417	down-regulated	-1	ZBTB20	Zinc finger and BTB domain containing 20
Hs.124696	down-regulated	-1	BDH2	3-hydroxybutyrate dehydrogenase, type 2
Hs.128690	down-regulated	-1	LOC255783	Hypothetical protein LOC255783
Hs.133539	down-regulated	-1	MAST4	Microtubule associated serine/threonine kinase family member 4
Hs.133982	down-regulated	-1	ERN1	Endoplasmic reticulum to nucleus signalling 1
Hs.150749	down-regulated	-1	BCL2	B-cell CLL/lymphoma 2
Hs.153026	down-regulated	-1	SWAP70	SWAP-70 protein
Hs.15725	down-regulated	-1	IER5	Immediate early response 5
Hs.161220	down-regulated	-1	CG018	Hypothetical gene CG018
Hs.182982	down-regulated	-1	GOLGA8A	Golgi autoantigen, golgin subfamily a, 8A
Hs.2256	down-regulated	-1	MMP7	Matrix metallopeptidase 7 (matrilysin, uterine)
Hs.233160	down-regulated	-1	STC2	Stanniocalcin 2
Hs.23439	down-regulated	-1	C4orf32	Chromosome 4 open reading frame 32
Hs.237396	down-regulated	-1	hCG_1815491	HCG1815491
Hs.245798	down-regulated	-1	THAP2	THAP domain containing, apoptosis associated protein 2
Hs.249441	down-regulated	-1	WEE1	WEE1 homolog (S. pombe)
Hs.259412	down-regulated	-1	C1orf63	Chromosome 1 open reading frame 63
Hs.269898	down-regulated	-1	SERTAD1	SERTA domain containing 1
Hs.2719	down-regulated	-1	WFDC2	WAP four-disulfide core domain 2
Hs.274407	down-regulated	-1	PRSS16	Protease, serine, 16 (thymus)
Hs.276925	down-regulated	-1	GTPBP1	GTP binding protein 1
Hs.278573	down-regulated	-1	CD59	CD59 molecule, complement regulatory protein
Hs.293077	down-regulated	-1	CHPT1	Choline phosphotransferase 1
Hs.29464	down-regulated	-1	ETNK1	Ethanolamine kinase 1
Hs.320147	down-regulated	-1	C4orf7	Chromosome 4 open reading frame 7
Hs.355126	down-regulated	-1	TMC4	Transmembrane channel-like 4
Hs.355820	down-regulated	-1	CITED4	Cbp/p300-interacting transactivator, with Glu/Asp-rich carboxy-terminal domain, 4
Hs.355934	down-regulated	-1	SFPQ	Splicing factor proline/glutamine-rich (polypyrimidine tract binding protein associated)
Hs.357567	down-regulated	-1	LOC130576	Hypothetical protein LOC130576
Hs.365706	down-regulated	-1	MGP	Matrix Gla protein
Hs.368433	down-regulated	-1	TPD52	Tumor protein D52
Hs.369438	down-regulated	-1	ETS1	V-ets erythroblastosis virus E26 oncogene homolog 1 (avian)
Hs.370247	down-regulated	-1	APLP2	Amyloid beta (A4) precursor-like protein 2
Hs.372123	down-regulated	-1	NDEL1	NudE nuclear distribution gene E homolog (A. nidulans)-like 1
Hs.381058	down-regulated	-1	KIAA0146	KIAA0146
Hs.390729	down-regulated	-1	ERBB4	V-erb-a erythroblastic leukemia viral oncogene homolog 4 (avian)
Hs.420796	down-regulated	-1	ABHD14B	Abhydrolase domain containing 14B
Hs.42151	down-regulated	-1	HNMT	Histamine N-methyltransferase
Hs.429608	down-regulated	-1	REEP5	Receptor accessory protein 5
Hs.432648	down-regulated	-1	HSPA2	Heat shock 70kDa protein 2
Hs.432674	down-regulated	-1	LARS	Leucyl-tRNA synthetase
Hs.433863	down-regulated	-1	PEBP1	Phosphatidylethanolamine binding protein 1
Hs.435001	down-regulated	-1	KLF10	Kruppel-like factor 10
Hs.436298	down-regulated	-1	EMP1	Epithelial membrane protein 1
Hs.440829	down-regulated	-1	CEBPD	CCAAT/enhancer binding protein (C/EBP), delta
Hs.443852	down-regulated	-1	ZDHHC2	Zinc finger, DHHC-type containing 2
Hs.445885	down-regulated	-1	KIAA1217	KIAA1217
Hs.47209	down-regulated	-1	NGFRAP1L1	NGFRAP1-like 1
Hs.474978	down-regulated	-1	TOB2	Transducer of ERBB2, 2
Hs.476319	down-regulated	-1	ECHDC2	Enoyl Coenzyme A hydratase domain containing 2
Hs.476448	down-regulated	-1	FLNB	Filamin B, beta (actin binding protein 278)
Hs.481342	down-regulated	-1	SORBS2	Sorbin and SH3 domain containing 2
Hs.487027	down-regulated	-1	VIL2	Villin 2 (ezrin)
Hs.497822	down-regulated	-1	DUSP10	Dual specificity phosphatase 10
Hs.499205	down-regulated	-1	IRX3	Iroquois homeobox protein 3
Hs.499489	down-regulated	-1	2008-03-01	Membrane-associated ring finger (C3HC4) 8
Hs.5009	down-regulated	-1	MTERFD3	MTERF domain containing 3
Hs.501309	down-regulated	-1	CIRBP	Cold inducible RNA binding protein
Hs.514211	down-regulated	-1	TMEM101	Transmembrane protein 101
Hs.515210	down-regulated	-1	DNAJB1	DnaJ (Hsp40) homolog, subfamily B, member 1
Hs.516383	down-regulated	-1	LOC646509	Hypothetical LOC646509
Hs.517617	down-regulated	-1	MAFF	V-maf musculoaponeurotic fibrosarcoma oncogene homolog F (avian)
Hs.524250	down-regulated	-1	GABARAPL1	GABA(A) receptor-associated protein like 1
Hs.528385	down-regulated	-1	DHRS4	Dehydrogenase/reductase (SDR family) member 4
Hs.529517	down-regulated	-1	LTF	Lactotransferrin
Hs.54056	down-regulated	-1	FAM53C	Family with sequence similarity 53, member C
Hs.545401	down-regulated	-1	SGK3	Serum/glucocorticoid regulated kinase family, member 3
Hs.546434	down-regulated	-1	VTCN1	V-set domain containing T cell activation inhibitor 1
Hs.5476	down-regulated	-1	SLC25A25	Solute carrier family 25 (mitochondrial carrier; phosphate carrier), member 25
Hs.568613	down-regulated	-1	SLC25A33	Solute carrier family 25, member 33
Hs.573495	down-regulated	-1	SLC44A1	Solute carrier family 44, member 1
Hs.590921	down-regulated	-1	CXCL2	Chemokine (C-X-C motif) ligand 2
Hs.592742	down-regulated	-1	ELL2	Elongation factor, RNA polymerase II, 2
Hs.592928	down-regulated	-1		Full length insert cDNA clone YT86E01
Hs.595398	down-regulated	-1		Transcribed locus
Hs.632166	down-regulated	-1	SNRPN	Small nuclear ribonucleoprotein polypeptide N
Hs.632314	down-regulated	-1	PILRB	Paired immunoglobin-like type 2 receptor beta
Hs.632619	down-regulated	-1	SLC45A2	Solute carrier family 45, member 2
Hs.85195	down-regulated	-1	MLF1	Myeloid leukemia factor 1
Hs.105016	up-regulated	1	ANKRD13C	Ankyrin repeat domain 13C
Hs.11637	up-regulated	1	C21orf86	Chromosome 21 open reading frame 86
Hs.120323	up-regulated	1	DNAPTP6	DNA polymerase-transactivated protein 6
Hs.12707	up-regulated	1	DNAJC13	DnaJ (Hsp40) homolog, subfamily C, member 13
Hs.128696	up-regulated	1	FLJ90709	Hypothetical protein FLJ90709
Hs.131180	up-regulated	1	C11orf17	Chromosome 11 open reading frame 17
Hs.13495	up-regulated	1	DPF2	D4, zinc and double PHD fingers family 2
Hs.136901	up-regulated	1	FSD1L	Fibronectin type III and SPRY domain containing 1-like
Hs.142736	up-regulated	1	LOC144233	Hypothetical protein LOC144233
Hs.14745	up-regulated	1	CCNY	Chromosome 10 open reading frame 9
Hs.15277	up-regulated	1	C16orf33	Chromosome 16 open reading frame 33
Hs.167535	up-regulated	1	SRP54	Signal recognition particle 54kDa
Hs.1706	up-regulated	1	ISGF3G	Interferon-stimulated transcription factor 3, gamma 48kDa
Hs.172865	up-regulated	1	CSTF1	Cleavage stimulation factor, 3' pre-RNA, subunit 1, 50kDa
Hs.175534	up-regulated	1	ELP4	Elongation protein 4 homolog (S. cerevisiae)
Hs.183702	up-regulated	1	SCYL1BP1	SCY1-like 1 binding protein 1
Hs.191539	up-regulated	1	GOPC	Golgi associated PDZ and coiled-coil motif containing
Hs.192619	up-regulated	1	KIAA1600	KIAA1600
Hs.204619	up-regulated	1	FLJ37953	Hypothetical protein FLJ37953
Hs.208914	up-regulated	1	C9orf64	Chromosome 9 open reading frame 64
Hs.209989	up-regulated	1	LMBR1	Limb region 1 homolog (mouse)
Hs.214247	up-regulated	1	C7orf25	Chromosome 7 open reading frame 25
Hs.221407	up-regulated	1	DCUN1D4	DCN1, defective in cullin neddylation 1, domain containing 4 (S. cerevisiae)
Hs.227656	up-regulated	1	XPR1	Xenotropic and polytropic retrovirus receptor
Hs.27182	up-regulated	1	PLAA	Phospholipase A2-activating protein
Hs.274531	up-regulated	1	SKIV2L2	Superkiller viralicidic activity 2-like 2 (S. cerevisiae)
Hs.276271	up-regulated	1	STK39	Serine threonine kinase 39 (STE20/SPS1 homolog, yeast)
Hs.278391	up-regulated	1	TICAM2	Toll-like receptor adaptor molecule 2
Hs.278500	up-regulated	1	GNPDA1	Glucosamine-6-phosphate deaminase 1
Hs.2795	up-regulated	1	LDHA	Lactate dehydrogenase A
Hs.279646	up-regulated	1	INTS2	Integrator complex subunit 2
Hs.292026	up-regulated	1	EIF4E2	Eukaryotic translation initiation factor 4E family member 2
Hs.301613	up-regulated	1	JTV1	JTV1 gene
Hs.319265	up-regulated	1	SSR1	Signal sequence receptor, alpha (translocon-associated protein alpha)
Hs.381204	up-regulated	1	METTL2A	Methyltransferase like 2A
Hs.40919	up-regulated	1	ALG2	Asparagine-linked glycosylation 2 homolog (S. cerevisiae, alpha-1,3-mannosyltransferase)
Hs.410596	up-regulated	1	WDR68	WD repeat domain 68
Hs.412842	up-regulated	1	CDC123	Cell division cycle 123 homolog (S. cerevisiae)
Hs.431279	up-regulated	1	NSF	N-ethylmaleimide-sensitive factor
Hs.432360	up-regulated	1	SCNM1	Sodium channel modifier 1
Hs.441498	up-regulated	1	STAM	Signal transducing adaptor molecule (SH3 domain and ITAM motif) 1
Hs.442199	up-regulated	1	NOL8	Nucleolar protein 8
Hs.443081	up-regulated	1	THUMPD3	THUMP domain containing 3
Hs.444276	up-regulated	1	NUP37	Nucleoporin 37kDa
Hs.444349	up-regulated	1	PREPL	Prolyl endopeptidase-like
Hs.445890	up-regulated	1	CNIH4	Cornichon homolog 4 (Drosophila)
Hs.470996	up-regulated	1	GTF3C3	General transcription factor IIIC, polypeptide 3, 102kDa
Hs.471785	up-regulated	1	UBE2F	Ubiquitin-conjugating enzyme E2F (putative)
Hs.476280	up-regulated	1	ZYG11B	Zyg-11 homolog B (C. elegans)
Hs.477700	up-regulated	1	DBR1	Debranching enzyme homolog 1 (S. cerevisiae)
Hs.479728	up-regulated	1	GAPDH	Glyceraldehyde-3-phosphate dehydrogenase
Hs.481208	up-regulated	1	AMMECR1	Alport syndrome, mental retardation, midface hypoplasia and elliptocytosis chromosomal region, gene 1
Hs.485278	up-regulated	1	RNF8	Ring finger protein 8
Hs.48823	up-regulated	1	HS2ST1	Heparan sulfate 2-O-sulfotransferase 1
Hs.488307	up-regulated	1	ECOP	EGFR-coamplified and overexpressed protein
Hs.490224	up-regulated	1	CNOT4	CCR4-NOT transcription complex, subunit 4
Hs.491351	up-regulated	1	CLTC	Clathrin, heavy chain (Hc)
Hs.495035	up-regulated	1	KLHL20	Kelch-like 20 (Drosophila)
Hs.498317	up-regulated	1	C1orf121	Chromosome 1 open reading frame 121
Hs.515840	up-regulated	1	DNMT3A	DNA (cytosine-5-)-methyltransferase 3 alpha
Hs.518530	up-regulated	1	PAK2	P21 (CDKN1A)-activated kinase 2
Hs.521640	up-regulated	1	RAD23B	RAD23 homolog B (S. cerevisiae)
Hs.521693	up-regulated	1	INTS8	Integrator complex subunit 8
Hs.529609	up-regulated	1	ATP13A3	ATPase type 13A3
Hs.532632	up-regulated	1	ATXN3	Ataxin 3
Hs.533059	up-regulated	1	TUBB	Tubulin, beta
Hs.555016	up-regulated	1	RAB23	RAB23, member RAS oncogene family
Hs.555954	up-regulated	1	C6orf107	Chromosome 6 open reading frame 107
Hs.555956	up-regulated	1	NUDT5	Nudix (nucleoside diphosphate linked moiety X)-type motif 5
Hs.557659	up-regulated	1	CEP350	Centrosomal protein 350kDa
Hs.562083	up-regulated	1	ICMT	Isoprenylcysteine carboxyl methyltransferase
Hs.577281	up-regulated	1	NAT10	N-acetyltransferase 10
Hs.579115	up-regulated	1	CCDC43	Coiled-coil domain containing 43
Hs.583855	up-regulated	1	SNX6	Sorting nexin 6
Hs.584966	up-regulated	1	C1orf163	Chromosome 1 open reading frame 163
Hs.588289	up-regulated	1	MAPK14	Mitogen-activated protein kinase 14
Hs.591630	up-regulated	1	CASP8	Caspase 8, apoptosis-related cysteine peptidase
Hs.591631	up-regulated	1	AGPS	Alkylglycerone phosphate synthase
Hs.592190	up-regulated	1	KDELR3	KDEL (Lys-Asp-Glu-Leu) endoplasmic reticulum protein retention receptor 3
Hs.593000	up-regulated	1	CSNK2A1	Casein kinase 2, alpha 1 polypeptide
Hs.593022	up-regulated	1		MRNA; cDNA DKFZp686L15210 (from clone DKFZp686L15210)
Hs.612749	up-regulated	1	ARPC5	Actin related protein 2/3 complex, subunit 5, 16kDa
Hs.632424	up-regulated	1	PSMA5	Proteasome (prosome, macropain) subunit, alpha type, 5
Hs.632458	up-regulated	1	NUCKS1	Nuclear casein kinase and cyclin-dependent kinase substrate 1
Hs.632821	up-regulated	1	PGK1	Phosphoglycerate kinase 1
Hs.7296	up-regulated	1	C17orf71	Chromosome 17 open reading frame 71
Hs.75724	up-regulated	1	COPB2	Coatomer protein complex, subunit beta 2 (beta prime)
Hs.77422	up-regulated	1	PLP2	Proteolipid protein 2 (colonic epithelium-enriched)
Hs.83313	up-regulated	1	C7orf36	Chromosome 7 open reading frame 36
Hs.90280	up-regulated	1	ATIC	5-aminoimidazole-4-carboxamide ribonucleotide formyltransferase/IMP cyclohydrolase
Hs.9333	up-regulated	1	PDE8A	Phosphodiesterase 8A
Hs.94542	up-regulated	1	ALKBH1	AlkB, alkylation repair homolog 1 (E. coli)
Hs.9676	up-regulated	1	THEM2	Thioesterase superfamily member 2
Hs.98475	up-regulated	1	PNKD	Paroxysmal nonkinesiogenic dyskinesia
